# Supplementary material for: Synthesis of magnetic biochar using Bauhinia variegata leaves through one-pot hydrothermal process to degrade malachite green dye by Fenton-like catalysis
Source: PLoS One. 2026 May 14;21(5):e0344933. doi: 10.1371/journal.pone.0344933 (PMC13175344; doi:10.1371/journal.pone.0344933)
Supplement: S1 Data — (XLSX) [file pone.0344933.s001.xlsx]

## Sheet: Raw data for Fig. 7a
	MG dye Concentration(mg/L)	% Removal @ Time (min)
		0	30	60	90	120	150	180
MEAN	5	0	42.2619	56.5476	61.3095	66.6667	72.0238	75
SD			1.03098	1.03098	2.06197	1.03098	1.03098	1.78571
MEAN	10	0	39.8305	50	57.9096	62.1469	64.6893	66.6667
SD			0.847458	0.847458	1.29451	0.48928	0.48928	0.48928
MEAN	15	0	37.3626	45.4212	54.0293	58.2418	59.8901	61.3553
SD			0	0.8393	0.634451	0.549451	0.549451	0.8393
MEAN	20	0	32.8704	42.9012	47.9938	51.0802	52.4691	54.0123
SD			1.22488	0.707188	0.707188	0.963734	0.707188	1.62587
MEAN	25	0	30.1075	41.816	45.4002	47.6703	50.0597	52.4492
SD			1.07527	1.095	0.902011	0.716846	0.413871	0.746117
Time-dependent degradation profile of MG dye using Bv-MBC in a Fenton-like system

## Sheet: Raw data for Fig. 7b
Time	Second Order
	1/Cf - 1/Co
	5	10	15	20	25
30	0.146392	0.0661972	0.0397661	0.0244828	0.0172308
60	0.260274	0.1	0.055481	0.0375676	0.0287474
90	0.316923	0.137584	0.0783533	0.0461424	0.0332604
120	0.4	0.164179	0.0929825	0.0522082	0.0364384
150	0.514894	0.1832	0.0995434	0.0551948	0.0400957
180	0.6	0.2	0.105845	0.0587248	0.0441206
Second-order kinetic plot for the degradation

## Sheet: Raw data for Fig. 8a
			Solute	Concentration (mg/L)	Volume (L)	Speed (RPM)	Dosage (g/100 mL)	Time (hr)
			MG dye	5	0.1	150 RPM	0.05	180 min
Number of cycles	OD			Concentration (mg/L)			%R
	SET 1	SET 2	SET 3	SET 1	SET 2	SET 3	SET 1	SET 2	SET 3	MEAN	STD DEV
	0.72	0.725	0.718
1	0.176	0.178	0.174	1.22222	1.23611	1.20833	75.5556	75.2778	75.8333	75.5556	0.226805
2	0.185	0.188	0.183	1.28472	1.30556	1.27083	74.3056	73.8889	74.5833	74.2593	0.28539
3	0.214	0.212	0.22	1.48611	1.47222	1.52778	70.2778	70.5556	69.4444	70.0926	0.472131
4	0.239	0.221	0.232	1.65972	1.53472	1.61111	66.8056	69.3056	67.7778	67.963	1.02899
5	0.261	0.257	0.253	1.8125	1.78472	1.75694	63.75	64.3056	64.8611	64.3056	0.453609
Reusability of Bv-MBC during five successive Fenton-like degradation cycles of MG

## Sheet: Raw data for Fig. 8b
			Solute	Concentration (mg/L)	Volume (L)	Speed (RPM)	Dosage (g/100 mL)	Time (hr)
			MG dye	5	0.1	150 RPM	0.05	180 min
	OD			Concentration (mg/L)			%R
Samples	SET 1	SET 2	SET 3	SET 1	SET 2	SET 3	SET 1	SET 2	SET 3	MEAN	STD DEV
	0.72	0.725	0.718
Distilled water (DW)	0.158	0.155	0.156	1.09722	1.06897	1.08635	78.0556	78.6207	78.273	78.3164	0.23275
Well water (WW)	0.169	0.17	0.168	1.17361	1.18056	1.16667	76.5278	76.3889	76.6667	76.5278	0.113402
Tap water (TW)	0.166	0.171	0.173	1.15278	1.1875	1.20139	76.9444	76.25	75.9722	76.3889	0.408878
Arabi Falls (AF)	0.18	0.176	0.174	1.25	1.22222	1.20833	75	75.5556	75.8333	75.463	0.34645
Suvarna River (SR)	0.195	0.188	0.187	1.35417	1.30556	1.29861	72.9167	73.8889	74.0278	73.6111	0.494309
Manipal Lake (ML)	0.206	0.204	0.209	1.43056	1.41667	1.45139	71.3889	71.6667	70.9722	71.3426	0.28539
Degradation performance of Bv-MBC toward MG in different water matrices
